# Supplementary material for: Within-Range Translocations and Their Consequences in European Larch
Source: PLoS One. 2015 May 22;10(5):e0127516. doi: 10.1371/journal.pone.0127516 (PMC4441476; doi:10.1371/journal.pone.0127516)
Supplement: S8 Fig — (XLSX) [file pone.0127516.s008.xlsx]

## Sheet: Feuil1
S8 Fig. Genetic composition of presumed native and foreign material.
Alps purified (454 ind.)								Alps→ Alps (28 ind.)								CE → Alps (15 ind.)
																									SSR cluster 1
																									SSR cluster 2
																									SSR cluster 3
																									SSR cluster 4
																									SSR cluster 5
																									SSR cluster 6
																									SSR cluster 7
CE purified (233 ind.)								CE→ CE (24 ind.)								Alps→ CE (25 ind.)
